# Supplementary material for: Efficacy of Front-Line Ibrutinib and Rituximab Combination and the Impact of Treatment Discontinuation in Unfit Patients with Chronic Lymphocytic Leukemia: Results of the Gimema LLC1114 Study
Source: Cancers (Basel). 2021 Dec 31;14(1):207. doi: 10.3390/cancers14010207 (PMC8750939; doi:10.3390/cancers14010207)
Supplement: Supplementary file 1 [file cancers-14-00207-s001.zip]

Archive with 1 entries (1 files):
- cancers-1526427-supplementary.pdf
